# Supplementary material for: The yellow perch (Perca flavescens) microbiome revealed resistance to colonisation mostly associated with neutralism driven by rare taxa under cadmium disturbance
Source: Anim Microbiome. 2021 Jan 5;3:3. doi: 10.1186/s42523-020-00063-3 (PMC7934398; doi:10.1186/s42523-020-00063-3)
Supplement: Supplementary file 1 — Additional file 1: Table S1. ANOVA summary of metals concentrations in water tanks and Perca flavescens fish livers. Tukey and Wilcoxon’s tests showed that the Cadmium concentration in fish liver and water has significantly changed between treatments and Control; Constant Cadmium regime (CC), Variable Cadmium regime (CV), and Control (Control) and overtime. No significant changes were observed in Zinc and Cooper between treatments. [file 42523_2020_63_MOESM1_ESM.xlsx]

## Sheet: Table1
Supp. T-1-a	Liver			Water
Cadmium Av. Conc. (ng/ml)	T0	T1	T3	T0	T1	T3
Ctrl	0.086	0.099	0.1577	0.065	NA	0.075
CV	0.086	0.09	0.4	0.067	1.54	6.43
CC	0.086	0.107	0.5235	0.098	3.08	5.8
Supp. T-1-b
Over time comparisons	T0-T1	T0-T3	T1-T3	Comments
	Tukey's p.value	Tukey's p.value	Tukey's p.value	Ctrl.T0=CV.T0=CC.T0 (no Cadmium Treatment)
Ctrl-Ctrl	0.998994	1	0.944721
CV-CV	0.998088	0.0003 ***	0.00000004 ***
CC-CC	0.999838	0.0000004 ***	0.000001 ***
Supp. T-1-c
(Tukey, Wilcoxon) Tests	T1		T3
	Liver	Water	Liver	Water
Groups comparisons	Tukey's p.value	Tukey's p.value	Tukey's p.value	Tukey's p.value
Ctrl-CV	1	0.0059 **	0.00002 ***	0.0001 ***
Ctrl-CC	1	0.05*	0.0009 ***	0.0001 ***
CC-CV	1	0.0001 ***	0.0281 *	0.1304
Ctrl-CC-CV	0.99	0.0001 ***	0.0002 ***	0.0001 ***
Supp. T-1-d	ANOVA with two factors Time and Treatment
		Liver		Water
	Metals	F value	Pr(>F)	F value	Pr(>F)
Time	Cadmium	178.99	< 2e-16 ***	264.01	<2e-16 ***
	Zinc	33.224	3.31e-13 ***	76.734	< 2e-16 ***
	Cuivre	21.019	1.14e-09 ***	14.85	3.23e-09 ***
Treatment	Cadmium	105.9	< 2e-16 ***	358.68	<2e-16 ***
	Zinc	1.829	0.169	8.854	0.000324 ***
	Cuivre	2.382	0.1	6.274	0.00289 **
Time + Treatment
	Cadmium	36.44	5.54e-14 ***	45.66	<2e-16 ***
	Zinc	0.741	0.567	0.572	0.721153
	Cuivre	0.457	0.767	0.249	0.93926
