# Supplementary material for: The yellow perch (Perca flavescens) microbiome revealed resistance to colonisation mostly associated with neutralism driven by rare taxa under cadmium disturbance
Source: Anim Microbiome. 2021 Jan 5;3:3. doi: 10.1186/s42523-020-00063-3 (PMC7934398; doi:10.1186/s42523-020-00063-3)
Supplement: Supplementary file 2 — Additional file 2: Table S2. Statistical summary of alpha-diversity changes over time and treatments. Over time, the richness and evenness have significantly changed in treatments and Control for all types of communities. The significant changes of alpha-diversity between treatments and Control were statistically demonstrated (Table 2b) using rank statistics tests (Kruskal-Wallis/Wilcoxon). The same statistics were used to compare alpha-diversity overtime. Overall, the evenness in microbial skin communities has significantly diverged between treatments and Control at T1, and richness in Gut microbial communities at T3. [file 42523_2020_63_MOESM2_ESM.xlsx]

## Sheet: Alpha-diversity-measures
Supp. T-2-a
Community	Time	Regime	Richness	Shannon	Shannon.effective	Simpson	Simpson.effective
Gut	T0	CC	7	4.11681	75.3588	0.0649873	21.3375
		Ctrl	7.08333	4.19334	96.9458	0.0634742	26.9725
		CV	7.29167	4.43918	113.185	0.0583146	30.6958
	T1	CC	127.125	1.27869	6.75	0.611586	2.78792
		Ctrl	135.375	1.44368	11.1629	0.587327	4.32625
		CV	119.375	1.2829	5.59542	0.573938	2.55708
	T3	CC	240.833	1.36368	4.43583	0.522088	2.17125
		Ctrl	147.458	1.15964	4.06458	0.587875	2.165
		CV	190.667	1.36196	4.69	0.526681	2.39292
Skin	T0	CC	17.7083	1.959	10.69	0.374989	4.52542
		Ctrl	21.5	2.27237	15.7338	0.299975	6.80375
		CV	17.8333	1.93176	11.0521	0.371179	4.92458
	T1	CC	243.042	2.85115	24.1433	0.212861	10.5862
		Ctrl	205.708	2.25273	13.5038	0.314002	5.74583
		CV	220.625	2.9206	23.5304	0.195327	9.11917
	T3	CC	100.208	1.23783	4.5125	0.601817	2.18667
		Ctrl	99.4167	1.34336	5.44208	0.56712	2.81958
		CV	88.5	0.98888	2.8375	0.682246	1.51083
Water	T0	CC	176.875	2.13556	11.4887	0.349812	4.47125
		Ctrl	191.875	1.9022	9.26	0.422566	3.7675
		CV	216	2.61722	20.84	0.270123	9.585
	T1	CC	206.625	2.57968	17.5113	0.220906	6.88
		Ctrl	197.875	2.98957	21.0862	0.134184	9.65625
		CV	223.875	2.68806	18.1612	0.183095	7.85875
	T3	CC	160.625	3.07531	26.9288	0.133234	11.6037
		Ctrl	181.25	3.00136	24.8663	0.183934	9.54
		CV	148.125	2.58374	15.4213	0.227437	5.80875
Supp. T-2-b
Community	Time	T0-T1		T1-T3
	Regime	Richness	Evenness	Richness	Evenness
		adj. p-value (BH)		adj. p-value (BH)
Gut	Ctrl	0	0	0.279	0.5707
	CV	0	0	0.0054	0.5498
	CC	0	0	0.0006	0.3929
Skin	Ctrl	0	0.869	0	0
	CV	0	0.0002	0	0
	CC	0	0.002	0	0
Water	Ctrl	0.9502	0.0245	0.4948	0.818
	CV	0.5479	1	0.0012	1
	CC	0.4313	0.4008	0.0547	0.172
Supp. T-2-c
Community	Regime	Ctrl-CV		Ctrl-CC		CC-CV
	Time	Richness	Evenness	Richness	Evenness	Richness	Evenness
		Corrected p-value (BH)
Gut	T3	0.0304	0.08	0	0.2	0.0354	0.1
Skin	T1	0.3896	0.0432	0.08	0.017	0.8461	0.7415
