# Supplementary material for: The yellow perch (Perca flavescens) microbiome revealed resistance to colonisation mostly associated with neutralism driven by rare taxa under cadmium disturbance
Source: Anim Microbiome. 2021 Jan 5;3:3. doi: 10.1186/s42523-020-00063-3 (PMC7934398; doi:10.1186/s42523-020-00063-3)
Supplement: Supplementary file 3 — Additional file 3: Table S3. Phylogenetic divergence in host and water microbiomes. The phylogenetic distances between OTUs were computed using Gunifrac distance (see Materials and Methods). The divergence between treatments and control was assessed using PERMANOVA, and the homogeneity for group dispersions (distance from centroid) was evaluated using two multivariate tests, BETADISPER and Multi-Response Permutation Procedure (MRRP) of within versus among group dissimilarities. The significance of divergence between groups was measured by applying multiple correction tests with Benjamini-Hochberg BH (p-value< 0.05). [file 42523_2020_63_MOESM3_ESM.xlsx]

## Sheet: Sheet1
Community	Time	Groups	PERMANOVA	MULTIPLE TEST CORRECTION	BETADISPER	MRPP
			P.adonis	P-values B-H	P values DISPERSION	P values MRPP
Ctrl=Control regime ; CC=Concentration is constant; CV= Concentration is Varaible
GUT	T0	All groups	0.052		0.079
		CC-Ctrl	0.042	0.0765	0.048	0.033
		CC-CV	0.051	0.0765	0.141	0.049
		Ctrl-CV	0.28	0.28	0.302	0.234
	T1	All groups	0.151		0.954
		CC-Ctrl	0.124	0.25	0.941	0.114
		CC-CV	0.25	0.25	0.843	0.234
		Ctrl-CV	0.247	0.25	0.783	0.224
	T3	All groups	0.001		0.367
		CC-Ctrl	0.001	0.0015	0.916	0.001
		CC-CV	0.006	0.006	0.145	0.008
		Ctrl-CV	0.001	0.0015	0.295	0.001
SKIN	T0	All groups	0.016		0.54
		CC-Ctrl	0.166	0.166	0.649	0.154
		CC-CV	0.081	0.1215	0.256	0.075
		Ctrl-CV	0.026	0.078	0.599	0.02
	T1	All groups	0.001		0.156
		CC-Ctrl	0	0.003	0.249	0.006
		CC-CV	0.085	0.085	0.395	0.079
		Ctrl-CV	0.002	0.003	0.07	0.006
	T3	All groups	0.008		0.82
		CC-Ctrl	0.035	0.049	0.619	0.049
		CC-CV	0.049	0.049	0.586	0.045
		Ctrl-CV	0.021	0.049	0.872	0.009
WATER	T0	All groups	0.001		0.656
		CC-Ctrl	0.018	0.027	1	0.009
		CC-CV	0.002	0.006	0.291	0.002
		Ctrl-CV	0.036	0.036	0.519	0.038
	T1	All groups	0.006		0.307
		CC-Ctrl	0.009	0.0135	0.851	0.01
		CC-CV	0.136	0.136	0.073	0.113
		Ctrl-CV	0.002	0.006	0.238	0.001
	T3	All groups	0.001		0.036
		CC-Ctrl	0.002	0.002	0.068	0.002
		CC-CV	0.001	0.0015	0.02	0.001
		Ctrl-CV	0.001	0.0015	0.546	0.001
