# Supplementary material for: The yellow perch (Perca flavescens) microbiome revealed resistance to colonisation mostly associated with neutralism driven by rare taxa under cadmium disturbance
Source: Anim Microbiome. 2021 Jan 5;3:3. doi: 10.1186/s42523-020-00063-3 (PMC7934398; doi:10.1186/s42523-020-00063-3)
Supplement: Supplementary file 4 — Additional file 4: Table S4. Summary of correlation network features in host and water microbial communities. The networks of gut microbial communities are composed of 30, 46, 65 of CC (connected components or hubs), respectively in Control, CV, and CC groups (see sheet 1). Therefore, the nodes number (NN) was lower in the Control group (ControlNN: 410) compared to Cd regimes networks (CVNN:488; CCNN:526). On the contrary, an average of neighbours (AN) was higher in the Control network (Control AN: 4) than in Cd groups networks (CVAN:2.98; CCAN:2.82). Skin microbial networks were composed of 47, 10, 3 of CC (connected components), respectively in Control, CV, and CC groups (see sheet 1). The number of CC was inversely proportional to nodes number, and low in Control group network (ControlNN: 651) in comparison with Cd networks (CV NN: 661; CC NN:759). Similarly, the average of neighbours (AN) was lower in the Control network (Control AN: 4) compared to Cd group networks (CVAN: 10.7; CCAN: 24.6). This high connectivity in CV and CC at T1 was proportional to the high percentage of strong negative correlations (R neg. Corr. < − 0.6; B-H p-value < 0.05), observed in those groups (CV neg. Corr.: 6.3%; CC neg. Corr.: 6.9%) compared to Control group (Control neg. Corr.: 2.88%). Water microbial networks indicate variables features over time and between regimes (see sheet 2). [file 42523_2020_63_MOESM4_ESM.xlsx]

## Sheet: SuppTable_4_Water_Host
Summary of water networks features	Water at T0
Networks Statistics (Analyzer Network Analysis 2.0)	CC.WT0	CV.WT0	Ctrl.WT0
CC (Clustering Coefficient)	0.179085	0.133333	0.350662
NCC (Number Of Connected components)	41	14	44
Network diameter	4	1	7
Network radius	1	1	1
Nodes number	102	30	133
Network centralization	0.0352475	0.0640394	0.0384571
Connected Pairs (Shortest paths)	208	38	494
Average Path Length (Characteristic path length)	1.40385	1	1.94332
Average Neighbors (Avg. of Neighbors)	1.5098	1.26667	2
Network density	0.0149486	0.0436782	0.0151515
Network heterogeneity	0.654138	0.536739	0.725476
Isolated nodes (Isolated nodes)	0	0	0
Initial OTUs numbers	270	314	289
Nodes Signif. Corr	102	30	133
Percentage of Signif Nodes	37.7778	9.55414	46.0208
Theorical Signif. Edges	5151	435	8778
Observed Sign. Edges	77	19	133
Percentage of Observed Sign. Edges	1.49486	4.36782	1.51515
Ratio Edges/nodes	0.754902	0.633333	1
	Water at T1
	CC.WT1	CV.WT1	Ctrl.WT1
CC (Clustering Coefficient)	0.208723	0.321807	0.39769
NCC (Number Of Connected components)	40	34	35
Network diameter	4	7	4
Network radius	1	1	1
Nodes number	107	107	101
Network centralization	0.0416891	0.0318958	0.0232323
Connected Pairs (Shortest paths)	224	392	244
Average Path Length (Characteristic path length)	1.25	2.21429	1.45082
Average Neighbors (Avg. of Neighbors)	1.66355	1.68224	1.72277
Network density	0.0156939	0.0158702	0.0172277
Network heterogeneity	0.743953	0.478036	0.455657
Isolated nodes (Isolated nodes)	0	0	0
Initial OTUs numbers	313	324	316
Nodes Signif. Corr	107	107	101
Percentage of Signif Nodes	34.1853	33.0247	31.962
Theorical Signif. Edges	5671	5671	5050
Observed Sign. Edges	89	90	87
Percentage of Observed Sign. Edges	1.56939	1.58702	1.72277
Ratio Edges/nodes	0.831776	0.841121	0.861386
	Water at T3
	CC.WT3	CV.WT3	Ctrl.WT3
CC (Clustering Coefficient)	0.498869	0.25	0.375382
NCC (Number Of Connected components)	59	11	68
Network diameter	13	1	4
Network radius	1	1	1
Nodes number	287	24	219
Network centralization	0.0985033	0.0355731	0.0971547
Connected Pairs (Shortest paths)	4302	30	1368
Average Path Length (Characteristic path length)	3.14737	1	1.25292
Average Neighbors (Avg. of Neighbors)	7.02439	1.25	5.0137
Network density	0.0245608	0.0543478	0.0229986
Network heterogeneity	1.53504	0.34641	1.59819
Isolated nodes (Isolated nodes)	0	0	0
Initial OTUs numbers	381	308	425
Nodes Signif. Corr	287	24	219
Percentage of Signif Nodes	75.3281	7.79221	51.5294
Theorical Signif. Edges	41041	276	23871
Observed Sign. Edges	1008	15	549
Percentage of Observed Sign. Edges	2.45608	5.43478	2.29986
Ratio Edges/nodes	3.5122	0.625	2.50685
	Skin at T1
	CC.MT1	CV.MT1	Ctrl.MT1
CC (Clustering Coefficient)	0.36949	0.338655	0.274911
NCC (Number Of Connected components)	3	10	47
Network diameter	10	14	23
Network radius	1	1	1
Nodes number	759	661	651
Network centralization	0.110243	0.0703062	0.0310858
Connected Pairs (Shortest paths)	569274	407720	104106
Average Path Length (Characteristic path length)	3.52607	5.04949	7.22402
Average Neighbors (Avg. of Neighbors)	24.6561	10.7383	4.01649
Network density	0.0325279	0.0162701	0.00829854
Network heterogeneity	0.989515	1.09736	0.952995
Isolated nodes (Isolated nodes)	0	0	0
Initial OTUs numbers	778	729	729
Nodes number (Sign. Corr. OTUs)	759	661	651
Percentage of Signif. Corr.	97.5578	90.6722	89.3004
Theorical Sign. Edges	287661	218130	211575
Observed Sign. Edges	9357	3549	2601
Percentage of Observed Sign. Edges	3.25279	1.62701	1.22935
Negative corr.	592	247	59
Percentage of Sign. negative corr.	6.32681	6.95971	2.26836
Ratio Edges/nodes	12.3281	5.36914	3.99539
	Skin at T1 T3
	CC.MT3	CV.MT3	Ctrl.MT3
CC (Clustering Coefficient)	0.2631	0.169971	0.223479
NCC (Number Of Connected components)	24	28	29
Network diameter	18	9	12
Network radius	1	1	1
Nodes number	192	98	197
Network centralization	0.0838247	0.0539089	0.0970696
Connected Pairs (Shortest paths)	15676	630	9286
Average Path Length (Characteristic path length)	6.14277	2.95238	3.73121
Average Neighbors (Avg. of Neighbors)	3.15625	1.87755	3.16751
Network density	0.0165249	0.0193562	0.0161608
Network heterogeneity	1.02597	0.746526	1.1041
Isolated nodes (Isolated nodes)	0	0	0
Initial OTUs numbers	352	316	349
Nodes number (Sign. Corr. OTUs)	192	98	197
Percentage of Signif. Corr.	54.5455	31.0127	56.447
Theorical Sign. Edges	18336	4753	19306
Observed Sign. Edges	303	92	312
Percentage of Observed Sign. Edges	1.65249	1.93562	1.61608
Negative corr.	19	0	9
Percentage of Sign. negative corr.	6.27063	0	2.88462
Ratio Edges/nodes	1.57812	0.938776	1.58376
	Gut at T3
	CC.GT3	CV.GT3	Ctrl.GT3
CC (Clustering Coefficient)	0.183904	0.195368	0.223113
NCC (Number Of Connected components)	65	46	30
Network diameter	20	23	14
Network radius	1	1	1
Nodes number	526	488	410
Network centralization	0.0306143	0.0209817	0.0318448
Connected Pairs (Shortest paths)	98270	133878	114042
Average Path Length (Characteristic path length)	7.07561	7.8445	5.07715
Average Neighbors (Avg. of Neighbors)	2.98859	2.82377	4.03902
Network density	0.00569256	0.0057983	0.00987537
Network heterogeneity	0.997428	0.729163	0.839099
Isolated nodes (Isolated nodes)	0	0	0
Initial OTUs numbers	833	705	524
Nodes number (Sign. Corr. OTUs)	526	488	410
Percentage of Signif. Corr.	63.1453	69.2199	78.2443
Theorical Sign. Edges	138075	118828	83845
Observed Sign. Edges	786	689	828
Percentage of Observed Sign. Edges	0.569256	0.57983	0.987537
Negative corr.	3	3	1
Percentage of Sign. negative corr.	0.381679	0.435414	0.120773
Ratio Edges/nodes	1.4943	1.41189	2.01951
