# Supplementary material for: The yellow perch (Perca flavescens) microbiome revealed resistance to colonisation mostly associated with neutralism driven by rare taxa under cadmium disturbance
Source: Anim Microbiome. 2021 Jan 5;3:3. doi: 10.1186/s42523-020-00063-3 (PMC7934398; doi:10.1186/s42523-020-00063-3)
Supplement: Supplementary file 5 — Additional file 5: Table S5. Significant taxonomic changes in water and host-microbial communities over time and between treatments. In the gut, the significant changes in the relative abundance between T0 and T1 were detected for Synergistetes in CC and Tenericutes in CC and CV. Later, between T1 and T3, the relative abundance of four phyla, Euryarchaeota, Firmicutes, Proteobacteria, and Tenericutes has significantly changed in all groups. In the skin, between T0 and T1, the significant changes were observed for Firmicutes and Fibrobacteres in the CV, and Bacteroidetes and Fusobacteria in CC and CV. However, between T1 and T3, the significant changes of relative abundance concerned Actinobacteria in CC and CV; Proteobacteria, Tenericutes, Bacteroidetes, and Firmicutes in all groups. In water, between T0 and T1, the significant changes were observed for Bacteroidetes in Control; Proteobacteria in the CV; Firmicutes and Tenericutes in all groups. However, between T1 and T3, the significant changes concerned Proteobacteria and Tenericutes in CV, and Firmicutes in all groups. This table only summarized significant taxa variation with multiple test corrections (Benjamini-Hochberg p-value BH < 0.05) performed on significant Wilcoxon rank-sum test. [file 42523_2020_63_MOESM5_ESM.xlsx]

## Sheet: Overtime_taxa_variation
Community	T0-T1	T1-T3	T0-T1	T1-T3
Gut	Genus level		Phylum Level
Ctrl	g__Zooshikella	g__Polynucleobacter	p__Euryarchaeota
	g__Haloarcula	g__Lactococcus	p__Fusobacteria
	g__Deefgea	g__Deefgea
	g__Natronocella	g__Natronocella
CC	g__Thermanaerovibrio	g__Neptuniibacter	p__Synergistetes
CV	g__Endozoicomonas
CC;CV	g__Mycoplasma		p__Tenericutes
	g__Beutenbergia
	g__Campylobacter	g__Campylobacter
	g__Aquicella
Ctrl;CV	g__Ruegeria	g__Prevotella	p__Actinobacteria
	g__Syntrophococcus
Ctrl;CC;CV	g__Thiothrix	g__Mycoplasma	p__Bacteroidetes	p__Euryarchaeota
	g__Methylibium	g__Haloarcula		p__Firmicutes
	g__Pseudomonas	g__Pseudomonas		p__Proteobacteria
	g__Methanolobus	g__Bacillus		p__Tenericutes
	g__Lactococcus
	g__Halanaerobaculum
	g__Prevotella
	g__Neptuniibacter
	g__Aestuariibacter
	g__Alcanivorax
	T0-T1	T1-T3	T0-T1	T1-T3
Skin	Genus level		Phylum Level
Ctrl	g__Polaromonas	g__Plesiomonas
	g__Methylocystis	g__Aeromonas
	g__Geobacter
CC	g__Paucibacter	g__Sphingomonas
	g__Rhodococcus	g__Rhodobacter
	g__Emticicia	g__Caldimonas
CV	g__Fibrobacter	g__Syntrophococcus
	g__Neorickettsia	g__Pseudorhodobacter
	g__Acinetobacter	g__Acinetobacter	p__Fibrobacteres
	g__Bacillus	g__Bacillus	p__Firmicutes
	g__Shewanella
CC;CV	g__Sphaerotilus	g__Sphaerotilus
	g__Shinella	g__Shinella		p__Actinobacteria
	g__Flavobacterium	g__Emticicia	p__Bacteroidetes
		g__Dokdonella	p__Fusobacteria
		g__Asticcacaulis
		g__Massilia
Ctrl;CV	g__Caldimonas
Ctrl;CC	g__Desulfovibrio	g__Desulfovibrio
Ctrl;CC;CV	g__Mycoplasma	g__Mycoplasma	p__Proteobacteria	p__Proteobacteria
	g__Pseudomonas	g__Pseudomonas	p__Tenericutes	p__Tenericutes
	g__Aeromonas	g__Flavobacterium		p__Bacteroidetes
				p__Firmicutes
	T0-T1	T1-T3	T0-T1	T1-T3
Water	Genus level		Phylum Level
Ctrl	g__Flavobacterium	g__Flavobacterium	p__Fibrobacteres
	g__Aquaspirillum	g__Undibacterium	p__Bacteroidetes
	g__Fibrobacter*	g__Pedobacter
CC	g__Amorphus
CV	g__Pseudomonas	g__Aquicella	p__Proteobacteria	p__Proteobacteria
	g__Desulfovibrio	g__Mycoplasma		p__Tenericutes
CC;CV	g__Perlucidibaca	g__Natronocella
	g__Psychrobacter
	g__Undibacterium
	g__Sphingomonas
Ctrl;CV	g__Legionella	g__Legionella	p__Actinobacteria
		g__Nitrosospira
Ctrl;CC	g__Pedobacter	g__Luteimonas
		g__Aquaspirillum
Ctrl;CC;CV	g__Mycoplasma	g__Sphingomonas	p__Firmicutes	p__Firmicutes
	g__Moraxella		p__Tenericutes
	g__Brevibacillus	g__Brevibacillus
