# Supplementary material for: The yellow perch (Perca flavescens) microbiome revealed resistance to colonisation mostly associated with neutralism driven by rare taxa under cadmium disturbance
Source: Anim Microbiome. 2021 Jan 5;3:3. doi: 10.1186/s42523-020-00063-3 (PMC7934398; doi:10.1186/s42523-020-00063-3)
Supplement: Supplementary file 6 — Additional file 6: Table S6. This table summarises the variation of the goodness of fit (R2) to the neutral model, the percentage of neutral and non-neutral OTUs through different abundance cut-offs in the different treatment groups of host and water microbial communities at times T1 and T3. [file 42523_2020_63_MOESM6_ESM.xlsx]

## Sheet: Supp_table_6_all_models 
model.name	Time	Treatment	Community	Rare_Cutoff	Neutral	Rsqr	m.mle
T1.CC.t1	T1	CC	Gut	0	93.5115	0.583896	0.129324
T3.CC.t3	T3	CC	Gut	0	85.2655	0.767948	0.56415
T1.Ctrl.t1	T1	Ctrl	Gut	0	99.633	0.825827	0.171781
T3.Ctrl.t3	T3	Ctrl	Gut	0	99.446	0.968832	0.269337
T1.CV.t1	T1	CV	Gut	0	94.2269	0.601098	0.118303
T3.CV.t3	T3	CV	Gut	0	88.8169	0.774958	0.351128
T1.CC.t1	T1	CC	Metacom(W+S+G)	0	89.3574	0.782156	0.164446
T3.CC.t3	T3	CC	Metacom(W+S+G)	0	92.1782	0.823144	0.179166
T1.Ctrl.t1	T1	Ctrl	Metacom(W+S+G)	0	99.4979	0.920047	0.158294
T3.Ctrl.t3	T3	Ctrl	Metacom(W+S+G)	0	99.5754	0.939004	0.153904
T1.CV.t1	T1	CV	Metacom(W+S+G)	0	90.121	0.781522	0.150248
T3.CV.t3	T3	CV	Metacom(W+S+G)	0	91.1122	0.842482	0.148454
T1.CC.t1	T1	CC	Skin	0	83.3439	0.697113	0.242399
T3.CC.t3	T3	CC	Skin	0	91.0644	0.864377	0.169493
T1.Ctrl.t1	T1	Ctrl	Skin	0	99.4002	0.931154	0.199879
T3.Ctrl.t3	T3	Ctrl	Skin	0	99.3804	0.960989	0.177386
T1.CV.t1	T1	CV	Skin	0	86.5373	0.703024	0.20402
T3.CV.t3	T3	CV	Skin	0	88.6139	0.837403	0.137641
T1.CC.t1	T1	CC	Water	0	81.803	0.696138	0.335343
T3.CC.t3	T3	CC	Water	0	99.015	0.811194	0.362431
T1.Ctrl.t1	T1	Ctrl	Water	0	97.1888	0.895947	0.325528
T3.Ctrl.t3	T3	Ctrl	Water	0	93.8144	0.904325	0.487787
T1.CV.t1	T1	CV	Water	0	75.0455	0.654684	0.422999
T3.CV.t3	T3	CV	Water	0	88.8734	0.958571	0.423639
T1.CC.t1	T1	CC	Gut	0.01	93.5115	0.583896	0.129324
T3.CC.t3	T3	CC	Gut	0.01	85.2655	0.767948	0.56415
T1.Ctrl.t1	T1	Ctrl	Gut	0.01	99.633	0.825827	0.171781
T3.Ctrl.t3	T3	Ctrl	Gut	0.01	99.446	0.968832	0.269337
T1.CV.t1	T1	CV	Gut	0.01	94.2269	0.601098	0.118303
T3.CV.t3	T3	CV	Gut	0.01	88.8169	0.774958	0.351128
T1.CC.t1	T1	CC	Metacom(W+S+G)	0.01	89.3574	0.782156	0.164446
T3.CC.t3	T3	CC	Metacom(W+S+G)	0.01	92.1782	0.823144	0.179166
T1.Ctrl.t1	T1	Ctrl	Metacom(W+S+G)	0.01	99.4979	0.920047	0.158294
T3.Ctrl.t3	T3	Ctrl	Metacom(W+S+G)	0.01	99.5754	0.939004	0.153904
T1.CV.t1	T1	CV	Metacom(W+S+G)	0.01	90.121	0.781522	0.150248
T3.CV.t3	T3	CV	Metacom(W+S+G)	0.01	91.1122	0.842482	0.148454
T1.CC.t1	T1	CC	Skin	0.01	83.3439	0.697113	0.242399
T3.CC.t3	T3	CC	Skin	0.01	91.0644	0.864377	0.169493
T1.Ctrl.t1	T1	Ctrl	Skin	0.01	99.4002	0.931154	0.199879
T3.Ctrl.t3	T3	Ctrl	Skin	0.01	99.3804	0.960989	0.177386
T1.CV.t1	T1	CV	Skin	0.01	86.5373	0.703024	0.20402
T3.CV.t3	T3	CV	Skin	0.01	88.6139	0.837403	0.137641
T1.CC.t1	T1	CC	Water	0.01	81.803	0.696138	0.335343
T3.CC.t3	T3	CC	Water	0.01	99.015	0.811194	0.362431
T1.Ctrl.t1	T1	Ctrl	Water	0.01	97.1888	0.895947	0.325528
T3.Ctrl.t3	T3	Ctrl	Water	0.01	93.8144	0.904325	0.487787
T1.CV.t1	T1	CV	Water	0.01	75.0455	0.654684	0.422999
T3.CV.t3	T3	CV	Water	0.01	88.8734	0.958571	0.423639
T1.CC.t1	T1	CC	Gut	0.05	93.0937	0.580669	0.129369
T3.CC.t3	T3	CC	Gut	0.05	85.2655	0.767948	0.56415
T1.Ctrl.t1	T1	Ctrl	Gut	0.05	99.603	0.828112	0.171279
T3.Ctrl.t3	T3	Ctrl	Gut	0.05	99.446	0.968832	0.269337
T1.CV.t1	T1	CV	Gut	0.05	94.0526	0.606239	0.118073
T3.CV.t3	T3	CV	Gut	0.05	88.8169	0.774958	0.351128
T1.CC.t1	T1	CC	Metacom(W+S+G)	0.05	87.0054	0.767661	0.165401
T3.CC.t3	T3	CC	Metacom(W+S+G)	0.05	89.4987	0.808707	0.178835
T1.Ctrl.t1	T1	Ctrl	Metacom(W+S+G)	0.05	99.2921	0.915666	0.157488
T3.Ctrl.t3	T3	Ctrl	Metacom(W+S+G)	0.05	99.3919	0.937395	0.153114
T1.CV.t1	T1	CV	Metacom(W+S+G)	0.05	87.2133	0.764352	0.151011
T3.CV.t3	T3	CV	Metacom(W+S+G)	0.05	90.0691	0.837318	0.149129
T1.CC.t1	T1	CC	Skin	0.05	82.6087	0.693013	0.242341
T3.CC.t3	T3	CC	Skin	0.05	90.6849	0.862495	0.169637
T1.Ctrl.t1	T1	Ctrl	Skin	0.05	99.3506	0.932427	0.199407
T3.Ctrl.t3	T3	Ctrl	Skin	0.05	99.3804	0.960989	0.177386
T1.CV.t1	T1	CV	Skin	0.05	85.7053	0.699937	0.203736
T3.CV.t3	T3	CV	Skin	0.05	88.6139	0.837403	0.137641
T1.CC.t1	T1	CC	Water	0.05	81.803	0.696138	0.335343
T3.CC.t3	T3	CC	Water	0.05	99.015	0.811194	0.362431
T1.Ctrl.t1	T1	Ctrl	Water	0.05	97.1888	0.895947	0.325528
T3.Ctrl.t3	T3	Ctrl	Water	0.05	93.8144	0.904325	0.487787
T1.CV.t1	T1	CV	Water	0.05	75.0455	0.654684	0.422999
T3.CV.t3	T3	CV	Water	0.05	88.8734	0.958571	0.423639
T1.CC.t1	T1	CC	Gut	0.1	92.4284	0.566783	0.130753
T3.CC.t3	T3	CC	Gut	0.1	84.3508	0.763317	0.566336
T1.Ctrl.t1	T1	Ctrl	Gut	0.1	99.5066	0.824427	0.169449
T3.Ctrl.t3	T3	Ctrl	Gut	0.1	99.4048	0.969998	0.268687
T1.CV.t1	T1	CV	Gut	0.1	93.0909	0.595449	0.118783
T3.CV.t3	T3	CV	Gut	0.1	88.208	0.769152	0.353829
T1.CC.t1	T1	CC	Metacom(W+S+G)	0.1	84.4101	0.744549	0.166006
T3.CC.t3	T3	CC	Metacom(W+S+G)	0.1	87.2186	0.795299	0.177908
T1.Ctrl.t1	T1	Ctrl	Metacom(W+S+G)	0.1	99.0047	0.908719	0.155993
T3.Ctrl.t3	T3	Ctrl	Metacom(W+S+G)	0.1	99.025	0.929487	0.151858
T1.CV.t1	T1	CV	Metacom(W+S+G)	0.1	84.4413	0.738494	0.151329
T3.CV.t3	T3	CV	Metacom(W+S+G)	0.1	89.3123	0.82756	0.149227
T1.CC.t1	T1	CC	Skin	0.1	80.727	0.685677	0.246281
T3.CC.t3	T3	CC	Skin	0.1	89.441	0.858617	0.169405
T1.Ctrl.t1	T1	Ctrl	Skin	0.1	99.2235	0.931321	0.198404
T3.Ctrl.t3	T3	Ctrl	Skin	0.1	99.1568	0.965856	0.175622
T1.CV.t1	T1	CV	Skin	0.1	83.2656	0.690649	0.20627
T3.CV.t3	T3	CV	Skin	0.1	88.455	0.836653	0.137529
T1.CC.t1	T1	CC	Water	0.1	81.803	0.696138	0.335343
T3.CC.t3	T3	CC	Water	0.1	99.015	0.811194	0.362431
T1.Ctrl.t1	T1	Ctrl	Water	0.1	97.1888	0.895947	0.325528
T3.Ctrl.t3	T3	Ctrl	Water	0.1	93.8144	0.904325	0.487787
T1.CV.t1	T1	CV	Water	0.1	75.0455	0.654684	0.422999
T3.CV.t3	T3	CV	Water	0.1	88.8734	0.958571	0.423639
T1.CC.t1	T1	CC	Water	0.2	81.0435	0.691901	0.334665
T3.CC.t3	T3	CC	Water	0.2	98.6951	0.838897	0.354896
T1.Ctrl.t1	T1	Ctrl	Water	0.2	96.6698	0.90987	0.321645
T3.Ctrl.t3	T3	Ctrl	Water	0.2	92.2347	0.907785	0.486162
T1.CV.t1	T1	CV	Water	0.2	74.3833	0.659171	0.422446
T3.CV.t3	T3	CV	Water	0.2	88.8734	0.958571	0.423639
T1.CC.t1	T1	CC	Gut	0.3	90.3774	0.521619	0.132261
T3.CC.t3	T3	CC	Gut	0.3	81.8182	0.778334	0.589453
T1.Ctrl.t1	T1	Ctrl	Gut	0.3	99.0981	0.800675	0.161518
T3.Ctrl.t3	T3	Ctrl	Gut	0.3	98.4615	0.962807	0.264734
T1.CV.t1	T1	CV	Gut	0.3	92.7894	0.548456	0.122966
T3.CV.t3	T3	CV	Gut	0.3	85.6833	0.766073	0.355956
T1.CC.t1	T1	CC	Metacom(W+S+G)	0.3	80.2731	0.674251	0.166343
T3.CC.t3	T3	CC	Metacom(W+S+G)	0.3	83.2143	0.74275	0.173008
T1.Ctrl.t1	T1	Ctrl	Metacom(W+S+G)	0.3	97.8507	0.881894	0.150182
T3.Ctrl.t3	T3	Ctrl	Metacom(W+S+G)	0.3	97.5684	0.905705	0.146479
T1.CV.t1	T1	CV	Metacom(W+S+G)	0.3	80.2432	0.673676	0.153329
T3.CV.t3	T3	CV	Metacom(W+S+G)	0.3	88.3946	0.785552	0.14823
T1.CC.t1	T1	CC	Skin	0.3	71.8693	0.591314	0.254848
T3.CC.t3	T3	CC	Skin	0.3	87.4233	0.826428	0.179291
T1.Ctrl.t1	T1	Ctrl	Skin	0.3	98.4427	0.9115	0.195156
T3.Ctrl.t3	T3	Ctrl	Skin	0.3	97.8402	0.953871	0.17358
T1.CV.t1	T1	CV	Skin	0.3	75.3311	0.616016	0.21199
T3.CV.t3	T3	CV	Skin	0.3	85.0794	0.8025	0.142605
T1.CC.t1	T1	CC	Water	0.3	78.5714	0.6521	0.347921
T3.CC.t3	T3	CC	Water	0.3	98.2867	0.82887	0.347212
T1.Ctrl.t1	T1	Ctrl	Water	0.3	95.53	0.908852	0.314623
T3.Ctrl.t3	T3	Ctrl	Water	0.3	90.3949	0.895433	0.483512
T1.CV.t1	T1	CV	Water	0.3	71.9731	0.622471	0.440412
T3.CV.t3	T3	CV	Water	0.3	87.3618	0.956731	0.421442
T1.CC.t1	T1	CC	Gut	0.4	89.3035	0.490095	0.133298
T3.CC.t3	T3	CC	Gut	0.4	81.039	0.76583	0.597735
T1.Ctrl.t1	T1	Ctrl	Gut	0.4	98.8473	0.803694	0.15706
T3.Ctrl.t3	T3	Ctrl	Gut	0.4	97.9675	0.960312	0.263717
T1.CV.t1	T1	CV	Gut	0.4	92.1569	0.524194	0.122717
T3.CV.t3	T3	CV	Gut	0.4	84.573	0.758331	0.357206
T1.CC.t1	T1	CC	Metacom(W+S+G)	0.4	79.249	0.655777	0.164336
T3.CC.t3	T3	CC	Metacom(W+S+G)	0.4	81.2081	0.719685	0.169921
T1.Ctrl.t1	T1	Ctrl	Metacom(W+S+G)	0.4	97.1386	0.873205	0.147096
T3.Ctrl.t3	T3	Ctrl	Metacom(W+S+G)	0.4	96.8379	0.893376	0.144287
T1.CV.t1	T1	CV	Metacom(W+S+G)	0.4	77.5591	0.638531	0.151185
T3.CV.t3	T3	CV	Metacom(W+S+G)	0.4	88.9412	0.781445	0.146723
T1.CC.t1	T1	CC	Skin	0.4	69.7727	0.551589	0.257157
T3.CC.t3	T3	CC	Skin	0.4	86.8613	0.804184	0.180387
T1.Ctrl.t1	T1	Ctrl	Skin	0.4	97.9502	0.901497	0.193247
T3.Ctrl.t3	T3	Ctrl	Skin	0.4	97.2826	0.947425	0.173184
T1.CV.t1	T1	CV	Skin	0.4	71.1207	0.574129	0.215176
T3.CV.t3	T3	CV	Skin	0.4	84.3137	0.78804	0.145812
T1.CC.t1	T1	CC	Water	0.4	76.7726	0.644552	0.349696
T3.CC.t3	T3	CC	Water	0.4	97.8458	0.833926	0.337678
T1.Ctrl.t1	T1	Ctrl	Water	0.4	94.2948	0.893946	0.311226
T3.Ctrl.t3	T3	Ctrl	Water	0.4	88.9706	0.889118	0.480266
T1.CV.t1	T1	CV	Water	0.4	68.7179	0.5756	0.448258
T3.CV.t3	T3	CV	Water	0.4	84	0.944391	0.418667
T1.CC.t1	T1	CC	Gut	0.5	91.1765	0.527392	0.135659
T3.CC.t3	T3	CC	Gut	0.5	80.4487	0.738689	0.600891
T1.Ctrl.t1	T1	Ctrl	Gut	0.5	98.4704	0.797136	0.15345
T3.Ctrl.t3	T3	Ctrl	Gut	0.5	97.6744	0.956853	0.263088
T1.CV.t1	T1	CV	Gut	0.5	92.5	0.565023	0.124489
T3.CV.t3	T3	CV	Gut	0.5	83.5052	0.728737	0.363806
T1.CC.t1	T1	CC	Metacom(W+S+G)	0.5	79.0754	0.643818	0.163311
T3.CC.t3	T3	CC	Metacom(W+S+G)	0.5	80.4945	0.707782	0.168191
T1.Ctrl.t1	T1	Ctrl	Metacom(W+S+G)	0.5	96.9754	0.871456	0.143732
T3.Ctrl.t3	T3	Ctrl	Metacom(W+S+G)	0.5	96.1165	0.883119	0.14203
T1.CV.t1	T1	CV	Metacom(W+S+G)	0.5	77.0732	0.623821	0.149818
T3.CV.t3	T3	CV	Metacom(W+S+G)	0.5	88.4181	0.768208	0.144833
T1.CC.t1	T1	CC	Skin	0.5	67.3684	0.526502	0.255421
T3.CC.t3	T3	CC	Skin	0.5	86.1345	0.78708	0.182943
T1.Ctrl.t1	T1	Ctrl	Skin	0.5	97.8261	0.890949	0.191137
T3.Ctrl.t3	T3	Ctrl	Skin	0.5	96.8153	0.941784	0.172931
T1.CV.t1	T1	CV	Skin	0.5	68.6016	0.531352	0.215737
T3.CV.t3	T3	CV	Skin	0.5	83.2579	0.766376	0.146249
T1.CC.t1	T1	CC	Water	0.5	75.4011	0.621621	0.352642
T3.CC.t3	T3	CC	Water	0.5	97.4565	0.8411	0.328696
T1.Ctrl.t1	T1	Ctrl	Water	0.5	93.271	0.879769	0.308722
T3.Ctrl.t3	T3	Ctrl	Water	0.5	87.2702	0.883709	0.474876
T1.CV.t1	T1	CV	Water	0.5	66.9421	0.525898	0.460927
T3.CV.t3	T3	CV	Water	0.5	82.684	0.936397	0.419125
T1.CC.t1	T1	CC	Gut	0.6	92.2131	0.558978	0.137144
T3.CC.t3	T3	CC	Gut	0.6	78.6517	0.731305	0.596471
T1.Ctrl.t1	T1	Ctrl	Gut	0.6	98.5612	0.802639	0.149127
T3.Ctrl.t3	T3	Ctrl	Gut	0.6	97.377	0.953346	0.262648
T1.CV.t1	T1	CV	Gut	0.6	93.2075	0.584737	0.12419
T3.CV.t3	T3	CV	Gut	0.6	82.9268	0.717486	0.368977
T1.CC.t1	T1	CC	Metacom(W+S+G)	0.6	77.6786	0.607431	0.164165
T3.CC.t3	T3	CC	Metacom(W+S+G)	0.6	81.457	0.701255	0.166386
T1.Ctrl.t1	T1	Ctrl	Metacom(W+S+G)	0.6	96.4206	0.861849	0.142102
T3.Ctrl.t3	T3	Ctrl	Metacom(W+S+G)	0.6	95.3757	0.869594	0.140294
T1.CV.t1	T1	CV	Metacom(W+S+G)	0.6	75.8621	0.594865	0.149071
T3.CV.t3	T3	CV	Metacom(W+S+G)	0.6	87.291	0.758636	0.143063
T1.CC.t1	T1	CC	Skin	0.6	64.8649	0.485111	0.257512
T3.CC.t3	T3	CC	Skin	0.6	85.3774	0.760414	0.183043
T1.Ctrl.t1	T1	Ctrl	Skin	0.6	97.3913	0.877629	0.189822
T3.Ctrl.t3	T3	Ctrl	Skin	0.6	96.2825	0.936516	0.171802
T1.CV.t1	T1	CV	Skin	0.6	65.2174	0.4815	0.216092
T3.CV.t3	T3	CV	Skin	0.6	83.5	0.764846	0.148828
T1.CC.t1	T1	CC	Water	0.6	74.7093	0.606687	0.361076
T3.CC.t3	T3	CC	Water	0.6	96.9055	0.824842	0.321638
T1.Ctrl.t1	T1	Ctrl	Water	0.6	92.5773	0.87288	0.30651
T3.Ctrl.t3	T3	Ctrl	Water	0.6	85.6916	0.877475	0.46911
T1.CV.t1	T1	CV	Water	0.6	66.3636	0.498593	0.486939
T3.CV.t3	T3	CV	Water	0.6	81.4385	0.931266	0.418745
T1.CC.t1	T1	CC	Gut	0.7	94.1463	0.557824	0.135049
T3.CC.t3	T3	CC	Gut	0.7	78.2979	0.733014	0.584729
T1.Ctrl.t1	T1	Ctrl	Gut	0.7	98.2196	0.805697	0.145253
T3.Ctrl.t3	T3	Ctrl	Gut	0.7	96.9112	0.949533	0.263016
T1.CV.t1	T1	CV	Gut	0.7	93.578	0.586825	0.123051
T3.CV.t3	T3	CV	Gut	0.7	83.0275	0.722311	0.364444
T1.CC.t1	T1	CC	Metacom(W+S+G)	0.7	77.7778	0.623175	0.160521
T3.CC.t3	T3	CC	Metacom(W+S+G)	0.7	81.2261	0.702669	0.162966
T1.Ctrl.t1	T1	Ctrl	Metacom(W+S+G)	0.7	95.6989	0.851732	0.140132
T3.Ctrl.t3	T3	Ctrl	Metacom(W+S+G)	0.7	94.5205	0.858783	0.137941
T1.CV.t1	T1	CV	Metacom(W+S+G)	0.7	76.4706	0.604031	0.146593
T3.CV.t3	T3	CV	Metacom(W+S+G)	0.7	87.3563	0.751043	0.141057
T1.CC.t1	T1	CC	Skin	0.7	61.6162	0.424921	0.262603
T3.CC.t3	T3	CC	Skin	0.7	84.5361	0.740133	0.18244
T1.Ctrl.t1	T1	Ctrl	Skin	0.7	96.9697	0.863204	0.189006
T3.Ctrl.t3	T3	Ctrl	Skin	0.7	95.7627	0.928865	0.171666
T1.CV.t1	T1	CV	Skin	0.7	63.3218	0.427855	0.22004
T3.CV.t3	T3	CV	Skin	0.7	84.4444	0.752757	0.149942
T1.CC.t1	T1	CC	Water	0.7	73.4177	0.572095	0.368562
T3.CC.t3	T3	CC	Water	0.7	96.381	0.814418	0.314515
T1.Ctrl.t1	T1	Ctrl	Water	0.7	91.5888	0.859441	0.304941
T3.Ctrl.t3	T3	Ctrl	Water	0.7	83.7838	0.864343	0.464081
T1.CV.t1	T1	CV	Water	0.7	64.7059	0.444913	0.500602
T3.CV.t3	T3	CV	Water	0.7	79.1123	0.923631	0.413152
T1.CC.t1	T1	CC	Gut	0.8	94.382	0.567494	0.134492
T3.CC.t3	T3	CC	Gut	0.8	76.9231	0.715395	0.586768
T1.Ctrl.t1	T1	Ctrl	Gut	0.8	97.8339	0.80094	0.142899
T3.Ctrl.t3	T3	Ctrl	Gut	0.8	96.5066	0.945734	0.262365
T1.CV.t1	T1	CV	Gut	0.8	92.8177	0.585452	0.120593
T3.CV.t3	T3	CV	Gut	0.8	84.0206	0.719988	0.358718
T1.CC.t1	T1	CC	Metacom(W+S+G)	0.8	79.0984	0.609648	0.158854
T3.CC.t3	T3	CC	Metacom(W+S+G)	0.8	80.7018	0.692386	0.160414
T1.Ctrl.t1	T1	Ctrl	Metacom(W+S+G)	0.8	95.2077	0.848954	0.137529
T3.Ctrl.t3	T3	Ctrl	Metacom(W+S+G)	0.8	93.8224	0.848293	0.136419
T1.CV.t1	T1	CV	Metacom(W+S+G)	0.8	75.6098	0.577842	0.146028
T3.CV.t3	T3	CV	Metacom(W+S+G)	0.8	86.1472	0.737404	0.139832
T1.CC.t1	T1	CC	Skin	0.8	61.3971	0.426157	0.265955
T3.CC.t3	T3	CC	Skin	0.8	84	0.739383	0.181318
T1.Ctrl.t1	T1	Ctrl	Skin	0.8	96.6102	0.850966	0.18788
T3.Ctrl.t3	T3	Ctrl	Skin	0.8	95.4338	0.924324	0.17161
T1.CV.t1	T1	CV	Skin	0.8	60.8365	0.389701	0.217553
T3.CV.t3	T3	CV	Skin	0.8	84.8485	0.756085	0.152717
T1.CC.t1	T1	CC	Water	0.8	73.0375	0.554719	0.379722
T3.CC.t3	T3	CC	Water	0.8	95.8333	0.798265	0.307341
T1.Ctrl.t1	T1	Ctrl	Water	0.8	90.8397	0.850087	0.304402
T3.Ctrl.t3	T3	Ctrl	Water	0.8	81.7814	0.856302	0.456691
T1.CV.t1	T1	CV	Water	0.8	64.1115	0.418818	0.50397
T3.CV.t3	T3	CV	Water	0.8	77.5281	0.913829	0.412538
T1.CC.t1	T1	CC	Gut	0.9	94.8052	0.580486	0.134779
T3.CC.t3	T3	CC	Gut	0.9	75.8621	0.68802	0.598029
T1.Ctrl.t1	T1	Ctrl	Gut	0.9	97.4576	0.795802	0.141374
T3.Ctrl.t3	T3	Ctrl	Gut	0.9	95.8974	0.939222	0.26169
T1.CV.t1	T1	CV	Gut	0.9	92.9032	0.589362	0.118288
T3.CV.t3	T3	CV	Gut	0.9	84.7059	0.727154	0.360372
T1.CC.t1	T1	CC	Metacom(W+S+G)	0.9	78.7736	0.565166	0.160048
T3.CC.t3	T3	CC	Metacom(W+S+G)	0.9	81.6832	0.677987	0.159859
T1.Ctrl.t1	T1	Ctrl	Metacom(W+S+G)	0.9	94.8905	0.843989	0.13618
T3.Ctrl.t3	T3	Ctrl	Metacom(W+S+G)	0.9	93.4498	0.83671	0.134841
T1.CV.t1	T1	CV	Metacom(W+S+G)	0.9	74.2857	0.550545	0.146359
T3.CV.t3	T3	CV	Metacom(W+S+G)	0.9	86.1386	0.726709	0.138504
T1.CC.t1	T1	CC	Skin	0.9	58.0913	0.405719	0.261424
T3.CC.t3	T3	CC	Skin	0.9	85.0932	0.750331	0.184117
T1.Ctrl.t1	T1	Ctrl	Skin	0.9	95.4545	0.835759	0.185681
T3.Ctrl.t3	T3	Ctrl	Skin	0.9	94.9495	0.916852	0.172063
T1.CV.t1	T1	CV	Skin	0.9	58.9744	0.369937	0.216665
T3.CV.t3	T3	CV	Skin	0.9	83.9744	0.735659	0.153591
T1.CC.t1	T1	CC	Water	0.9	72.4265	0.496303	0.383449
T3.CC.t3	T3	CC	Water	0.9	95.3995	0.787235	0.30331
T1.Ctrl.t1	T1	Ctrl	Water	0.9	90.0277	0.839406	0.303259
T3.Ctrl.t3	T3	Ctrl	Water	0.9	80.0443	0.844225	0.453771
T1.CV.t1	T1	CV	Water	0.9	63.9405	0.389594	0.512359
T3.CV.t3	T3	CV	Water	0.9	75.7576	0.902257	0.411676
T1.CC.t1	T1	CC	Gut	1	94.7368	0.59685	0.13306
T3.CC.t3	T3	CC	Gut	1	73.8854	0.665712	0.582231
T1.Ctrl.t1	T1	Ctrl	Gut	1	97.0149	0.785229	0.139854
T3.Ctrl.t3	T3	Ctrl	Gut	1	95.2941	0.932055	0.260499
T1.CV.t1	T1	CV	Gut	1	92.8058	0.591643	0.11814
T3.CV.t3	T3	CV	Gut	1	83.3333	0.730715	0.350008
T1.CC.t1	T1	CC	Metacom(W+S+G)	1	79.3651	0.566404	0.156845
T3.CC.t3	T3	CC	Metacom(W+S+G)	1	80.5556	0.671957	0.157538
T1.Ctrl.t1	T1	Ctrl	Metacom(W+S+G)	1	95.2381	0.82904	0.134956
T3.Ctrl.t3	T3	Ctrl	Metacom(W+S+G)	1	93.1034	0.82333	0.133274
T1.CV.t1	T1	CV	Metacom(W+S+G)	1	72.973	0.531463	0.143434
T3.CV.t3	T3	CV	Metacom(W+S+G)	1	86.1878	0.733222	0.135422
T1.CC.t1	T1	CC	Skin	1	55.4545	0.359857	0.262036
T3.CC.t3	T3	CC	Skin	1	85.6209	0.749007	0.186128
T1.Ctrl.t1	T1	Ctrl	Skin	1	95.3237	0.82185	0.184234
T3.Ctrl.t3	T3	Ctrl	Skin	1	94.5946	0.91218	0.171323
T1.CV.t1	T1	CV	Skin	1	57.7982	0.341863	0.218127
T3.CV.t3	T3	CV	Skin	1	83.6735	0.725126	0.153125
T1.CC.t1	T1	CC	Water	1	71.5385	0.480427	0.379316
T3.CC.t3	T3	CC	Water	1	94.9868	0.777207	0.299411
T1.Ctrl.t1	T1	Ctrl	Water	1	89.1239	0.81824	0.307678
T3.Ctrl.t3	T3	Ctrl	Water	1	78.1553	0.83042	0.453864
T1.CV.t1	T1	CV	Water	1	63.4241	0.412845	0.523747
T3.CV.t3	T3	CV	Water	1	73.9414	0.888969	0.411013
T3.CC.t3	T3	CC	Gut	5	31.25	0.0312744	0.375489
T3.Ctrl.t3	T3	Ctrl	Gut	5	87.5	0.459388	0.274591
T3.CV.t3	T3	CV	Gut	5	53.3333	0.352683	0.272749
T1.CC.t1	T1	CC	Gut	10	95.122	0.779229	0.125502
T3.CC.t3	T3	CC	Gut	10	66.25	0.537321	0.510883
T1.Ctrl.t1	T1	Ctrl	Gut	10	90.4762	0.753034	0.132717
T3.Ctrl.t3	T3	Ctrl	Gut	10	90.1235	0.860338	0.25986
T1.CV.t1	T1	CV	Gut	10	89.4737	0.751966	0.110518
T3.CV.t3	T3	CV	Gut	10	78.6667	0.698897	0.309275
T1.CC.t1	T1	CC	Metacom(W+S+G)	10	81.1594	0.413276	0.142475
T3.CC.t3	T3	CC	Metacom(W+S+G)	10	83.7838	0.592502	0.144634
T1.Ctrl.t1	T1	Ctrl	Metacom(W+S+G)	10	93.5897	0.797241	0.119551
T3.Ctrl.t3	T3	Ctrl	Metacom(W+S+G)	10	88.2353	0.737912	0.123718
T1.CV.t1	T1	CV	Metacom(W+S+G)	10	75.7576	0.4737	0.130861
T3.CV.t3	T3	CV	Metacom(W+S+G)	10	84.4156	0.697263	0.126
T1.CC.t1	T1	CC	Skin	10	42.3077	0.162195	0.276883
T3.CC.t3	T3	CC	Skin	10	83.1325	0.644083	0.188811
T1.Ctrl.t1	T1	Ctrl	Skin	10	89.8551	0.684104	0.175687
T3.Ctrl.t3	T3	Ctrl	Skin	10	89.2473	0.782095	0.172663
T1.CV.t1	T1	CV	Skin	10	51.5789	0.0678815	0.272746
T3.CV.t3	T3	CV	Skin	10	75.3247	0.542754	0.154422
T1.CC.t1	T1	CC	Water	10	60.1266	0.327864	0.399734
T3.CC.t3	T3	CC	Water	10	88.8889	0.565684	0.26906
T1.Ctrl.t1	T1	Ctrl	Water	10	80.663	0.709848	0.301332
T3.Ctrl.t3	T3	Ctrl	Water	10	56.5217	0.615564	0.454136
T1.CV.t1	T1	CV	Water	10	53.2051	0.382521	0.544623
T3.CV.t3	T3	CV	Water	10	57.5916	0.722613	0.393174

## Sheet: Neutral_OTUs_Variation
Model	model.name	Time	Treatment	Community	Rare_Cutoff	Neutral
T1.CC.model.t1.cutoff.0	T1.CC.t1	T1	CC	Gut	0	93.5115
T1.CC.model.t1.cutoff.10	T1.CC.t1	T1	CC	Gut	10	95.122
T1.Ctrl.model.t1.cutoff.10	T1.Ctrl.t1	T1	Ctrl	Gut	10	90.4762
T1.Ctrl.model.t1.cutoff.0	T1.Ctrl.t1	T1	Ctrl	Gut	0	99.633
T1.CV.model.t1.cutoff.10	T1.CV.t1	T1	CV	Gut	10	89.4737
T1.CV.model.t1.cutoff.0	T1.CV.t1	T1	CV	Gut	0	94.2269
T3.CC.model.t3.cutoff.5	T3.CC.t3	T3	CC	Gut	5	31.25
T3.CC.model.t3.cutoff.10	T3.CC.t3	T3	CC	Gut	10	66.25
T3.CC.model.t3.cutoff.0	T3.CC.t3	T3	CC	Gut	0	85.2655
T3.Ctrl.model.t3.cutoff.5	T3.Ctrl.t3	T3	Ctrl	Gut	5	87.5
T3.Ctrl.model.t3.cutoff.10	T3.Ctrl.t3	T3	Ctrl	Gut	10	90.1235
T3.Ctrl.model.t3.cutoff.0	T3.Ctrl.t3	T3	Ctrl	Gut	0	99.446
T3.CV.model.t3.cutoff.5	T3.CV.t3	T3	CV	Gut	5	53.3333
T3.CV.model.t3.cutoff.10	T3.CV.t3	T3	CV	Gut	10	78.6667
T3.CV.model.t3.cutoff.0	T3.CV.t3	T3	CV	Gut	0	88.8169
T1.CC.model.t1.cutoff.10	T1.CC.t1	T1	CC	Metacom(W+S+G)	10	81.1594
T1.CC.model.t1.cutoff.0	T1.CC.t1	T1	CC	Metacom(W+S+G)	0	89.3574
T1.Ctrl.model.t1.cutoff.10	T1.Ctrl.t1	T1	Ctrl	Metacom(W+S+G)	10	93.5897
T1.Ctrl.model.t1.cutoff.0	T1.Ctrl.t1	T1	Ctrl	Metacom(W+S+G)	0	99.4979
T1.CV.model.t1.cutoff.10	T1.CV.t1	T1	CV	Metacom(W+S+G)	10	75.7576
T1.CV.model.t1.cutoff.0	T1.CV.t1	T1	CV	Metacom(W+S+G)	0	90.121
T3.CC.model.t3.cutoff.10	T3.CC.t3	T3	CC	Metacom(W+S+G)	10	83.7838
T3.CC.model.t3.cutoff.0	T3.CC.t3	T3	CC	Metacom(W+S+G)	0	92.1782
T3.Ctrl.model.t3.cutoff.10	T3.Ctrl.t3	T3	Ctrl	Metacom(W+S+G)	10	88.2353
T3.Ctrl.model.t3.cutoff.0	T3.Ctrl.t3	T3	Ctrl	Metacom(W+S+G)	0	99.5754
T3.CV.model.t3.cutoff.10	T3.CV.t3	T3	CV	Metacom(W+S+G)	10	84.4156
T3.CV.model.t3.cutoff.0	T3.CV.t3	T3	CV	Metacom(W+S+G)	0	91.1122
T1.CC.model.t1.cutoff.10	T1.CC.t1	T1	CC	Skin	10	42.3077
T1.CC.model.t1.cutoff.0	T1.CC.t1	T1	CC	Skin	0	83.3439
T1.Ctrl.model.t1.cutoff.10	T1.Ctrl.t1	T1	Ctrl	Skin	10	89.8551
T1.Ctrl.model.t1.cutoff.0	T1.Ctrl.t1	T1	Ctrl	Skin	0	99.4002
T1.CV.model.t1.cutoff.10	T1.CV.t1	T1	CV	Skin	10	51.5789
T1.CV.model.t1.cutoff.0	T1.CV.t1	T1	CV	Skin	0	86.5373
T3.CC.model.t3.cutoff.10	T3.CC.t3	T3	CC	Skin	10	83.1325
T3.CC.model.t3.cutoff.0	T3.CC.t3	T3	CC	Skin	0	91.0644
T3.Ctrl.model.t3.cutoff.10	T3.Ctrl.t3	T3	Ctrl	Skin	10	89.2473
T3.Ctrl.model.t3.cutoff.0	T3.Ctrl.t3	T3	Ctrl	Skin	0	99.3804
T3.CV.model.t3.cutoff.10	T3.CV.t3	T3	CV	Skin	10	75.3247
T3.CV.model.t3.cutoff.0	T3.CV.t3	T3	CV	Skin	0	88.6139
T1.CC.model.t1.cutoff.10	T1.CC.t1	T1	CC	Water	10	60.1266
T1.CC.model.t1.cutoff.0	T1.CC.t1	T1	CC	Water	0	81.803
T1.Ctrl.model.t1.cutoff.10	T1.Ctrl.t1	T1	Ctrl	Water	10	80.663
T1.Ctrl.model.t1.cutoff.0	T1.Ctrl.t1	T1	Ctrl	Water	0	97.1888
T1.CV.model.t1.cutoff.10	T1.CV.t1	T1	CV	Water	10	53.2051
T1.CV.model.t1.cutoff.0	T1.CV.t1	T1	CV	Water	0	75.0455
T3.CC.model.t3.cutoff.10	T3.CC.t3	T3	CC	Water	10	88.8889
T3.CC.model.t3.cutoff.0	T3.CC.t3	T3	CC	Water	0	99.015
T3.Ctrl.model.t3.cutoff.10	T3.Ctrl.t3	T3	Ctrl	Water	10	56.5217
T3.Ctrl.model.t3.cutoff.0	T3.Ctrl.t3	T3	Ctrl	Water	0	93.8144
T3.CV.model.t3.cutoff.10	T3.CV.t3	T3	CV	Water	10	57.5916
T3.CV.model.t3.cutoff.0	T3.CV.t3	T3	CV	Water	0	88.8734

## Sheet: Neutrality_variation_summary
			Cutoff-0
Time	Treatment	Community	Neutral	total_otus	Rsqr	Samples
T1	CC	Gut	93.5115	1572	0.583896	24
T1	Ctrl	Gut	99.633	2452	0.825827	24
T1	CV	Gut	94.2269	1507	0.601098	24
T1	CC	Metacom(W+S+G)	89.3574	2988	0.782156	56
T1	Ctrl	Metacom(W+S+G)	99.4979	4382	0.920047	56
T1	CV	Metacom(W+S+G)	90.121	3057	0.781522	56
T1	CC	Skin	83.3439	1573	0.697113	24
T1	Ctrl	Skin	99.4002	2334	0.931154	24
T1	CV	Skin	86.5373	1701	0.703024	24
T1	CC	Water	81.803	599	0.696138	8
T1	Ctrl	Water	97.1888	1245	0.895947	8
T1	CV	Water	75.0455	549	0.654684	8
T3	CC	Gut	85.2655	1337	0.767948	24
T3	Ctrl	Gut	99.446	1805	0.968832	24
T3	CV	Gut	88.8169	1234	0.774958	24
T3	CC	Metacom(W+S+G)	92.1782	2851	0.823144	56
T3	Ctrl	Metacom(W+S+G)	99.5754	3768	0.939004	56
T3	CV	Metacom(W+S+G)	91.1122	2014	0.842482	56
T3	CC	Skin	91.0644	761	0.864377	24
T3	Ctrl	Skin	99.3804	1614	0.960989	24
T3	CV	Skin	88.6139	606	0.837403	24
T3	CC	Water	99.015	1929	0.811194	8
T3	Ctrl	Water	93.8144	1455	0.904325	8
T3	CV	Water	88.8734	719	0.958571	8
			Cutoff-10
			Neutral	total_otus	Rsqr	Samples
T1	CC	Gut	95.122	41	0.779229	24
T1	Ctrl	Gut	90.4762	63	0.753034	24
T1	CV	Gut	89.4737	38	0.751966	24
T1	CC	Metacom(W+S+G)	81.1594	69	0.413276	56
T1	Ctrl	Metacom(W+S+G)	93.5897	78	0.797241	56
T1	CV	Metacom(W+S+G)	75.7576	66	0.4737	56
T1	CC	Skin	42.3077	104	0.162195	24
T1	Ctrl	Skin	89.8551	138	0.684104	24
T1	CV	Skin	51.5789	95	0.0678815	24
T1	CC	Water	60.1266	158	0.327864	8
T1	Ctrl	Water	80.663	181	0.709848	8
T1	CV	Water	53.2051	156	0.382521	8
T3	CC	Gut	66.25	80	0.537321	24
T3	Ctrl	Gut	90.1235	81	0.860338	24
T3	CV	Gut	78.6667	75	0.698897	24
T3	CC	Metacom(W+S+G)	83.7838	74	0.592502	56
T3	Ctrl	Metacom(W+S+G)	88.2353	85	0.737912	56
T3	CV	Metacom(W+S+G)	84.4156	77	0.697263	56
T3	CC	Skin	83.1325	83	0.644083	24
T3	Ctrl	Skin	89.2473	93	0.782095	24
T3	CV	Skin	75.3247	77	0.542754	24
T3	CC	Water	88.8889	180	0.565684	8
T3	Ctrl	Water	56.5217	207	0.615564	8
T3	CV	Water	57.5916	191	0.722613	8
